# Supplementary material for: Simulation-based validation of spatial capture-recapture models: A case study using mountain lions
Source: PLoS One. 2019 Apr 19;14(4):e0215458. doi: 10.1371/journal.pone.0215458 (PMC6474654; doi:10.1371/journal.pone.0215458)
Supplement: S1 File — (R) [file pone.0215458.s003.R]

require(tidyverse)
require(raster)
require(sp)
require(foreach)
require(doParallel)
require(doMC)
require(grid)
require(nimble)
require(mvtnorm)
require(devtools)
require(rasterVis)
require(colorRamps)
require(testthat)
require(pacman)


#### The following script is based largely on the following two sources:

## 1:  Royle, J.A., Chandler, R.B., Sollmann, R. and Gardner, B., 2013. Spatial capture-recapture. Academic Press.
## 2:  Sutherland, C., Royle, J.A. and Linden, D., 2016. oSCR: multi-session sex-structured spatial capture-recapture models. R package version 0.30. 0. 

## The latter is a R package and available at (as of this writing):  https://sites.google.com/site/spatialcapturerecapture/oscr-package

##  The first source (Royle et al.) is the source of the code to help simulate a landscape, activity centers, and observations.  Moreover,
##  it is an excellent and very practical introduction to the diversity of SCR methods.  Thanks to the authors!

##  The second source (Sutherland et al.) is a reference for the R package "oSCR", which is an open-source and easily adaptable project that can 
##  accommodate complicated spatial-recapture models.  Thanks to the authors for making the code so accessible!

#### utility functions ####

#### for distance, returns pair-wise differences between two matrices where the first column in 
#### each matrix is the x-coordinate, second column is the y-coordinate

e2dist <- function (x, y){
  
  if (!is.matrix(x)) x <- as.matrix(x)
  if (!is.matrix(y)) y <- as.matrix(y)
  
    i <- sort(rep(1:nrow(y), nrow(x)))
    dvec <- sqrt((x[, 1] - y[i, 1])^2 + (x[, 2] - y[i, 2])^2)
    matrix(dvec, nrow = nrow(x), ncol = nrow(y), byrow = F)
}

## turn a bunch of data into a scrFrame object used in the oSCR package, the below function
## is a very slightly modified version of the function contained by the oSCR package and 
## all credit is due to the creators and maintainers of that package

make.scrFrame <-  function (caphist, traps, indCovs = NULL, trapCovs = NULL, sigCovs = NULL, 
                            trapOperation = NULL, telemetry = NULL, rsfDF = NULL, type = "scr") 
  {
    if (any(is.null(caphist), is.null(traps))) 
      stop("caphist and trap must be provided")
    if (!is.list(caphist)) 
      stop("caphist must be a list")
    n.sessions <- length(caphist)
    caphist.dimensions <- sapply(caphist, dim)
    if (nrow(caphist.dimensions) == 2) 
      caphist.dimensions <- rbind(caphist.dimensions, 1)
    for (i in 1:n.sessions) {
      caphist[[i]] <- array(caphist[[i]], dim = caphist.dimensions[, 
                                                                   i])
      all.zero <- apply(apply(caphist[[i]], c(1, 3), sum), 
                        1, sum)
      if (any(all.zero == 0)) {
        cat("At least one individual has an all-zero encounter history", 
            fill = TRUE)
        cat("Make sure this is ok...", fill = TRUE)
      }
    }
    if (!is.null(indCovs)) {
      if (!is.list(indCovs)) 
        stop("indCovs must be a list")
      if (any(!sapply(indCovs, is.data.frame))) 
        stop("indCovs must be a list of dataframes")
      if (length(indCovs) != length(caphist)) 
        stop("number of sessions in indCovs does not match caphist")
      check.dim <- sapply(indCovs, nrow)
      if (any(check.dim != caphist.dimensions[1, ])) 
        stop("number of individuals in indCovs does not match caphist")
      if (!("removed" %in% names(indCovs[[1]]))) {
        for (i in 1:length(indCovs)) {
          indCovs[[i]]$removed <- dim(caphist[[i]])[3]
        }
      }
    }else {
      indCovs <- list()
      for (i in 1:length(caphist)) {
        indCovs[[i]] <- data.frame(removed = rep(dim(caphist[[i]])[3], 
                                                 dim(caphist[[i]])[1]))
      }
    }
    if (!is.list(traps)) 
      stop("traps must be a list")
    if (length(traps) != length(caphist)) 
      stop("number of sessions in traps does not match caphist")
    check.dim <- sapply(traps, nrow)
    if (!all(check.dim == caphist.dimensions[2, ])) 
      stop("number of traps does not match caphist")
    if (!is.null(trapCovs)) {
      if (!is.list(trapCovs)) 
        stop("trapCovs must be a list")
      if (any(!sapply(trapCovs, is.list))) 
        stop("trapCovs must be a list of lists")
      if (any(!unlist(sapply(trapCovs, function(x) sapply(x, 
                                                          is.data.frame))))) 
        stop("trapCovs must be a list of dataframes")
      if (length(trapCovs) != length(caphist)) 
        stop("number of sessions in trapCovs does not match caphist")
      check.dim <- lapply(trapCovs, function(x) sapply(x, nrow))
      for (i in 1:length(check.dim)) {
        if (!all(check.dim[[i]] == caphist.dimensions[2, 
                                                      i])) 
          stop("number of traps does not match caphist")
      }
    }
    if (!is.null(sigCovs)) {
      if (nrow(sigCovs) != length(caphist)) 
        stop("number of rows in sigCovs does not match number of sessions")
      if (!"session" %in% colnames(sigCovs)) {
        sigCovs$session <- factor(1:n.sessions)
      }
      if (!is.null(indCovs)) {
        if ("sex" %in% colnames(indCovs[[1]])) {
          sigCovs <- sigCovs[rep(1:n.sessions, 2), , drop = F]
          rownames(sigCovs) <- NULL
          sigCovs$sex <- factor(rep(c("female", "male"), 
                                    each = n.sessions))
        }
      }
    }else {
      sigCovs <- data.frame(session = factor(1:n.sessions))
      if (!is.null(indCovs)) {
        if ("sex" %in% colnames(indCovs[[1]])) {
          sigCovs <- sigCovs[rep(1:n.sessions, 2), , drop = F]
          rownames(sigCovs) <- NULL
          sigCovs <- sigCovs[rep(1:n.sessions, 2), , drop = F]
          rownames(sigCovs) <- NULL
          sigCovs$sex <- factor(rep(c("female", "male"), 
                                    each = n.sessions))
        }
      }
    }
    if (!is.null(trapOperation)) {
      if (!is.list(trapOperation)) 
        stop("trapOperation must be a list")
      if (length(trapOperation) != length(caphist)) 
        stop("number of sessions in trapOperation does not match caphist")
      check.dim <- sapply(trapOperation, nrow)
      if (!all(check.dim == caphist.dimensions[2, ])) 
        stop("number of traps does not match caphist")
    }
    max.dist <- NULL
    for (i in 1:length(caphist)) {
      for (j in 1:nrow(caphist[[i]])) {
        if (dim(caphist[[i]])[3] > 1) {
          where <- apply(caphist[[i]][j, , ], 1, sum) > 0
        }else {
          where <- caphist[[i]][j, , ] > 0
        }
        if (sum(where) > 1) 
          max.dist <- c(max.dist, max(0, dist(traps[[i]][where, 
                                                         c("x", "y")]), na.rm = T))
      }
    }
    mmdm <- mean(max.dist[max.dist > 0], na.rm = T)
    mdm <- max(max.dist, na.rm = T)
    if (!is.null(telemetry)) {
      if (!is.list(telemetry$fixfreq)) 
        stop("telemetry$fixfreq must be a list")
      fixfreq.dimensions <- sapply(telemetry$fixfreq, dim)
      if (nrow(fixfreq.dimensions) == 2) 
        fixfreq.dimensions <- rbind(fixfreq.dimensions, 1)
      if (!is.null(telemetry$indCovs)) {
        if (!is.list(telemetry$indCovs)) 
          stop("telemetry$indCovs must be a list")
        if (any(!sapply(telemetry$indCovs, is.data.frame))) 
          stop("telemetry$indCovs must be a list of dataframes")
        if (length(telemetry$indCovs) != length(telemetry$fixfreq)) 
          stop("number of sessions in telemetry$indCovs does not match telemetry$fixfreq")
        check.dim <- sapply(telemetry$indCovs, nrow)
        if (any(check.dim != fixfreq.dimensions[1, ])) 
          stop("number of individuals in telemetry$indCovs does not match telemetry$fixfreq")
        if (any(!names(indCovs[[1]]) %in% c(names(telemetry$indCovs[[1]]), 
                                            "removed"))) 
          stop("indCovs do not match between capture and telemetry data")
      }
      if (!is.null(telemetry$cap.tel)) {
        if (!is.list(telemetry$cap.tel)) 
          stop("telemetry$indCovs must be a list")
        warning("make sure captured individuals w/ collars sorted first!")
      }
    }
    if (!is.null(rsfDF)) {
      library(FNN)
      rsfCovs <- names(rsfDF[[1]][, -c(1:2), drop = F])
      if (is.null(trapCovs)) {
        trapCovs <- list()
        length(trapCovs) <- n.sessions
        for (s in 1:n.sessions) {
          trap.grid <- as.vector(get.knnx(rsfDF[[s]][, 
                                                     c("X", "Y")], traps[[s]][, c("X", "Y")], 1)$nn.index)
          trapCovs[[s]] <- list()
          length(trapCovs[[s]]) <- caphist.dimensions[3, 
                                                      s]
          for (k in 1:caphist.dimensions[3, s]) {
            trapCovs[[s]][[k]] <- data.frame(rsfDF[[s]][trap.grid, 
                                                        rsfCovs])
            names(trapCovs[[s]][[k]]) <- rsfCovs
          }
        }
      }else {
        for (s in 1:n.sessions) {
          if (any(!rsfCovs %in% trapCovs[[s]][[1]])) {
            miss.rsfCovs <- rsfCovs[which(!rsfCovs %in% 
                                            trapCovs[[s]][[1]])]
            trap.grid <- as.vector(get.knnx(rsfDF[[s]][, 
                                                       c("X", "Y")], traps[[s]][, c("X", "Y")], 
                                            1)$nn.index)
            for (k in 1:caphist.dimensions[3, s]) {
              newtrapCovs <- data.frame(rsfDF[[s]][trap.grid, 
                                                   miss.rsfCovs])
              names(newtrapCovs) <- miss.rsfCovs
              trapCovs[[s]][[k]] <- data.frame(trapCovs[[s]][[k]], 
                                               newtrapCovs)
            }
          }
        }
      }
    }
    scrFrame <- list(caphist = caphist, traps = traps, indCovs = indCovs, 
                     trapCovs = trapCovs, sigCovs = sigCovs, trapOperation = trapOperation, 
                     occasions = caphist.dimensions[3, ], type = type, mmdm = mmdm, 
                     mdm = mdm, telemetry = telemetry)
    class(scrFrame) <- "scrFrame"
    return(scrFrame)
}

## create a summary function to summarize observation histories.  This is a very slight revision of a
## similar function in the oSCR package, and all credit is due to the creators and maintainers of 
## that package

  summary_function <- function(scrFrame){

    caphist.dimensions <- sapply(scrFrame$caphist,dim)

    ave.caps <- numeric(ncol(caphist.dimensions))
    ave.spat.caps <- numeric(ncol(caphist.dimensions))
    mmdm.session <- numeric(ncol(caphist.dimensions))
    for(i in 1:length(scrFrame$caphist)){
      colnames(scrFrame$traps[[i]]) <- tolower(colnames(scrFrame$traps[[i]]))
      max.dist <- NULL
      ave.caps[i] <- mean(apply(apply(scrFrame$caphist[[i]],c(1,3),sum),1,sum))
      ave.spat.caps[i] <- mean(apply(apply(scrFrame$caphist[[i]],c(1,2),sum)>0,1,sum))
      for (j in 1:nrow(scrFrame$caphist[[i]])) {
        if(dim(scrFrame$caphist[[i]])[3]>1){
          where <- apply(scrFrame$caphist[[i]][j, , ], 1, sum) > 0
        }else{
          where <- scrFrame$caphist[[i]][j, , ] > 0
        }
        if (sum(where) > 1)
          max.dist <- c(max.dist, max(0, dist(scrFrame$traps[[i]][where, c("x", "y")]), na.rm = T))
      }
      mmdm.session[i] <- mean(max.dist[max.dist > 0], na.rm = T)
    }
    caphist.dimensions <- rbind(caphist.dimensions,
                                ave.caps,
                                ave.spat.caps,
                                mmdm.session)

    dn <- list(c("n individuals", "n traps", "n occasions", "avg caps", "avg spatial caps", "mmdm"))

    dimnames(caphist.dimensions) <- dn

    return(caphist.dimensions)

  }

#### Function to simulate a landscape ####

simulate_landscape <- function(ss_xdim, # statespace dimensions
                               ss_ydim, # statespace dimensions
                               ss_delta, # grid size for statespace
                               trap_xdim, # trapping grid dimensions
                               trap_ydim, # trapping grid dimensions
                               trap_delta, # grid size for trapping grid
                               N) # population size
  {
  
  ## set up state space grid locations
  x_seq <- seq(ss_xdim[1], ss_xdim[2], ss_delta)
  x_points <- x_seq[-length(x_seq)] + diff(x_seq)/2
  y_seq <- seq(ss_xdim[1], ss_xdim[2], ss_delta)
  y_points <- x_seq[-length(x_seq)] + diff(x_seq)/2
  
  statespace_grid <- expand.grid(x = x_points,
                                 y = y_points)

  distances <- e2dist(statespace_grid, statespace_grid)

  ## set up spatial correlation
    ## Variance-covariance matrix
    Vcov <- exp(-distances/5) # change denominator to affect correlation

    ## covariate matrix
    statespace_grid$habitat <- c(t(chol(Vcov)) %*% rnorm(dim(statespace_grid)[1]))
    
      ## relationship between the habitat covariate and animal density
      statespace_grid$intensity <- exp(-4 + 0.5 * statespace_grid$habitat)*4

    ## data frame to raster
    statespace_raster <- rasterFromXYZ(statespace_grid)
        
  ## set up activity centers for individuals correlated to habitat covariate
    activity_centers <- data.frame(matrix(NA, nrow = N, ncol = 2))
    intensity_max <- max(getValues(statespace_raster)[,"intensity"])

    counter <- 1
    while(counter <= N){
      x.c <- floor(runif(1, ss_xdim[1], ss_xdim[2]))
      y.c <- floor(runif(1, ss_ydim[1], ss_ydim[2]))
  
      s.cand <- c(x.c, y.c)
      pr <- raster::extract(statespace_raster, matrix(s.cand, nrow=1))[,"intensity"]
      if(runif(1) < pr/intensity_max){
        activity_centers[counter,] <- s.cand
        counter <- counter + 1
      }
    }
    
    colnames(activity_centers) <- c("x", "y")
    activity_centers$individual <- 1:N

  ## Set up the trapping grid
  x_seq <- seq(trap_xdim[1], trap_xdim[2], trap_delta)
  x_points <- x_seq[-length(x_seq)] + diff(x_seq)/2
  y_seq <- seq(trap_ydim[1], trap_ydim[2], trap_delta)
  y_points <- x_seq[-length(x_seq)] + diff(x_seq)/2  
  
  trapping_grid <- expand.grid(x = x_points,
                               y = y_points)
  
  trapping_grid$trapid <- 1:dim(trapping_grid)[1]

  
  ## plot of landscape, grid and activity centers
  outplot <- ggplot() + geom_raster(data = statespace_grid, aes(x = x, y = y, fill = habitat), alpha = 0.5) + scale_fill_gradientn(colours = terrain.colors(6)) +
                geom_point(data = activity_centers, aes(x = x, y = y)) +
                geom_point(data = trapping_grid, aes(x = x, y = y), color = "blue", shape = 3, size = 3)

  return(list(statespace_grid = statespace_grid,
              statespace_raster = statespace_raster,
              trapping_grid = trapping_grid,
              outplot = outplot,
              activity_centers = activity_centers, 
              N = N))
}


  simulated_landscape <- simulate_landscape(ss_xdim = c(0, 100), 
                                            ss_ydim = c(0, 100), 
                                            ss_delta = 2,
                                            trap_xdim = c(25, 75), 
                                            trap_ydim = c(25, 75), 
                                            trap_delta = 5,
                                            N = 200)

  simulated_landscape$outplot

### Function to simulate observational data from encounter process, harvest and telemetry ####
simulate_observations <- function(trapping_grid, # input from the simulate_landscape object
                                  n.sampling.occasions = 4,
                                  total_effort = 2000, # total effort per occasion
                                  correlated = FALSE, # correlated with animal density?
                                  N, # population size
                                  n.telem.fixes = 120, # number of telemetry fixes per individual
                                  activity_centers, # locations of activity centers of individuals
                                  statespace_grid, # input from the simulate_landscape objecct
                                  sigma_sex = c(-0.85, -0.65), # female, male space use parameter on the log scale and for distances scaled to 5 km
                                  sex_ratio = 0.5, ...){

  # generate the effort covariate for each trapping cell, on each occasion, with specified correlation to habitat
  # activity_centers
  trapping_grid.raster <- raster::rasterFromXYZ(trapping_grid)
  trapping_grid.lions <- raster::extract(x = trapping_grid.raster, y = activity_centers[,c(1:2)])
  lions.in.trapping_grid <- table(factor(trapping_grid.lions, levels = 1:dim(trapping_grid)[1]))

  # set up effort expended in each cell
  
    effort <- matrix(0, nrow = dim(trapping_grid)[1], ncol = n.sampling.occasions)
  
    for (i in 1:n.sampling.occasions){
      if(!correlated){
        
      effort[,i] <- log(total_effort*rdirch(1, alpha = rep(1, dim(trapping_grid)[1])))
      }else{
      
        effort[,i] <- log(total_effort*rdirch(1, alpha = rep(1, dim(trapping_grid)[1]) + lions.in.trapping_grid))
      }
    }

  # generate encounter.histories, hunting histories
    encounter.histories <- array(0, dim = c(N, dim(trapping_grid)[1], n.sampling.occasions))
    harvest.histories <- array(0, dim = c(N, dim(trapping_grid)[1], n.sampling.occasions))
    
    sex.ind <- numeric(N)
  
    for (i in 1:N){
      activity.center <- activity_centers[i,]
      distances.to.traps <- e2dist(trapping_grid[,c("x", "y")],activity.center[,c("x", "y")])/5 # scaled to 5 km
      sex <- rbinom(1, 1, sex_ratio) + 1 # female = 1, male = 2 to access sigma
      sex.ind[i] <- sex
      
      for (n in 1:n.sampling.occasions){
  
        pr.encounter <- 1 - exp(-exp(-5 + 1 * effort[,n] - (distances.to.traps^1)/(2*(exp(sigma_sex[sex])^2)))) # pr(encounter) model
  
        encounter.histories[i,,n] <- rbinom(dim(trapping_grid)[1], 1, pr.encounter)
  
        pr.harvest <- 1 - exp(-exp(-2.25 - (distances.to.traps^1)/(2*(exp(sigma_sex[sex])^2)))) # harvest model
  
        harvest.histories[i,,n] <- rbinom(dim(trapping_grid)[1], 1, pr.harvest)
  
        
        # keep track of harvest
        harvested <- sum(harvest.histories[i,,n]) > 0
  
        if(sum(harvest.histories[i,,n]) > 1){
          first.harvest <- min(which(harvest.histories[i,,n] > 0))
          harvest.histories[-first.harvest] <- 0
        }
        
        # if animal is harvested in sampling occasion, then move on, i.e. it can't be seen later
        if(harvested) break
  
      }
    }

  # get rid of animals never encountered
    
    # if animal was encountered during sampling
    encounter.condition <- apply(encounter.histories, 1, function(x) sum(x) > 0)
    
    # if animal was harvested
    harvest.condition <- apply(harvest.histories, 1, function(x) sum(x) > 0)
    
      # if animal was only seen during harvest
      harvest.only <- harvest.condition == TRUE & encounter.condition == FALSE
  
      
  # build encounter data sets
    encounter.combined.histories <- encounter.histories[encounter.condition | harvest.condition,,]
    
    encounter.only.histories <- encounter.histories[encounter.condition,,]

    harvest.histories <- harvest.histories[harvest.condition | encounter.condition,,]
    
    sex.ind.combined <- sex.ind[encounter.condition | harvest.condition]
    sex.ind.encounter.only <- sex.ind[encounter.condition]
  
  # generate telemetry data
    # find individuals close to trapping grid, ostensibly to mimic the ability to capture them, arbitrary
    i.ind <- seq(1,N,1)[apply(activity_centers, 1, function(x) x["x"] > 15 & x["x"] < 85 & x["y"] > 15 & x["y"] < 85)]
  
    sex.i.ind <- sex.ind[i.ind] - 1
    telemetry <- matrix(0, nrow = length(i.ind), ncol = dim(statespace_grid)[1])

    # for every potential individual, generate telemetry data using the multinomial
      for (i in 1:length(i.ind)){
        
        activity.center <- activity_centers[i,]
        distances.to.activity_centers <- e2dist(activity.center, statespace_grid)/5
    
        pr <- exp(-(distances.to.activity_centers)/(2*exp(sigma_sex[sex.i.ind[i] + 1])^2))
        telemetry[i,] <- rmultinom(1, n.telem.fixes, pr/sum(pr))
    
      }
      
      telem.use <- apply(telemetry, 2, sum)
      telem.raster <- rasterFromXYZ(cbind(statespace_grid, telem.use))
  
  ## organize the information for analysis

  # caphists
  caphist_encounter_only <- encounter.only.histories
  caphist_combined <- encounter.combined.histories + harvest.histories

  # traps
  trapping_grid.s <- (trapping_grid[,c("x", "y")] - 50)/5 # centering the traps and scaling to 5 km

  # individual covariates
  indcovs_encounter_only <- data.frame(sex = sex.ind.encounter.only - 1)

  # when an animal was harvested
  harvest_session <-  c()
    for(i in 1:dim(harvest.histories)[1]){
      harvest_session[i] <- ifelse(max(harvest.histories[i,,])<1,4,
                                   which(harvest.histories[i,,] >0 , arr.ind=TRUE)[2])
    }

  indcovs <- data.frame(sex = sex.ind.combined - 1,
                        removed = harvest_session)
  
  # trapCovs, or effort for each of the 4 occasions
  trap_effortSO1 <- data.frame(effort = effort[,1])

  trap_effortSO2 <- data.frame(effort = effort[,2])

  trap_effortSO3 <- data.frame(effort = effort[,3])

  trap_effortSO4 <- data.frame(effort = effort[,4])

  # trapOperation
  trapOperation <- matrix(1, dim(trapping_grid)[1], 4) # option to turn off some trapping grid cells

  # telemetry

    # sample 4 individuals (2 male and 2 female) for telemetry  
    telem_4 <- telemetry[c(sample(which(sex.i.ind == 1), 2, replace = FALSE),
                           sample(which(sex.i.ind == 0), 2, replace = FALSE)),]#
  
    sex.telem_4 <- c(1, 1, 0, 0)
    
    # sample 8 individuals (4 male and 4 female) for telemetry
    telem_8 <- telemetry[c(sample(which(sex.i.ind == 1), 4, replace = FALSE),
                           sample(which(sex.i.ind == 0), 4, replace = FALSE)),]#
    
    sex.telem_8 <- c(1, 1, 1, 1, 0, 0, 0, 0)

  ## statespace
  statespace_grid.s <- (statespace_grid[,c("x", "y")] - 50)/5 # again, center and scale the statespace

  statespace_grid.s$habitat <- (statespace_grid$habitat - mean(statespace_grid$habitat))/sd(statespace_grid$habitat)
  
  ## lists of our objects, one for each model and this is specific to the paper
  ## this is pretty redundant in here, as information is duplicated across lists
  
  model1_df <- list(scr_frame = make.scrFrame(caphist = list(caphist_encounter_only),
                                  traps = list(trapping_grid.s),
                                  indCovs = list(indcovs_encounter_only),
                                  trapCovs = list(list(trap_effortSO1,
                                                       trap_effortSO2,
                                                       trap_effortSO3,
                                                       trap_effortSO4

                                  )),
                                  trapOperation = list(trapOperation)),
                    statespace = statespace_grid.s,
                    harvest = FALSE, # no harvest, i.e., encounter only
                    telem = FALSE) # no telem

  model2_df <- list(scr_frame = make.scrFrame(caphist = list(caphist_combined),
                                  traps = list(trapping_grid.s),
                                  indCovs = list(indcovs),
                                  trapCovs = list(list(trap_effortSO1,
                                                       trap_effortSO2,
                                                       trap_effortSO3,
                                                       trap_effortSO4

                                  )),
                                  trapOperation = list(trapOperation)),
                             statespace = statespace_grid.s,
                             harvest = TRUE,
                             telem = FALSE)

   model3_df <- list(scr_frame = make.scrFrame(caphist = list(caphist_combined),
                                  traps = list(trapping_grid.s),
                                  indCovs = list(indcovs),
                                  trapCovs = list(list(trap_effortSO1,
                                                       trap_effortSO2,
                                                       trap_effortSO3,
                                                       trap_effortSO4

                                  )),
                                  trapOperation = list(trapOperation),
                                  telemetry = list(fixfreq = list(as.matrix(telem_4)),
                                                   indCovs = list(data.frame(sex = sex.telem_4)))),
                    statespace = statespace_grid.s,
                    harvest = TRUE,
                    telem = TRUE)


  model4_df <- list(scr_frame = make.scrFrame(caphist = list(caphist_combined),
                                  traps = list(trapping_grid.s),
                                  indCovs = list(indcovs),
                                  trapCovs = list(list(trap_effortSO1,
                                                       trap_effortSO2,
                                                       trap_effortSO3,
                                                       trap_effortSO4

                                  )),
                                  trapOperation = list(trapOperation),
                                  telemetry = list(fixfreq = list(as.matrix(telem_8)),
                                                   indCovs = list(data.frame(sex = sex.telem_8)))),
                    statespace = statespace_grid.s,
                    harvest = TRUE,
                    telem = TRUE)

  summary_table <- data.frame(model1 = summary_function(model1_df$scr_frame),
                              model2 = summary_function(model2_df$scr_frame))

  return(list(model1_df = model1_df,
              model2_df = model2_df,
              model3_df = model3_df,
              model4_df = model4_df,
              summary_table = summary_table,
              total_effort = sum(exp(effort)),
              correlation = cor(lions.in.trapping_grid, apply(effort, 1, sum), method = "spearman")))}

## generate a data set of observations from all six scenarios, defined in the paper as the combination of 
## three levels of effort per occasion (2000, 4000 and 8000 km of effort) and whether it was correlated or not
  
scenarios <- data.frame(total_effort = rep(c(2000, 4000, 8000), each =2),
                        correlated = rep(c(TRUE, FALSE), 3))

# function to simulate observations across all scenarios
single_iteration <- function(scenarios, ...){
    
  result <- list()

      for(i in 1:6){
    
      result[[i]] <- simulate_observations(
        trapping_grid = simulated_landscape$trapping_grid,
        n.sampling.occasions = 4,
        desired.sdlogeffort = 1,
        N = simulated_landscape$N,
        n.telem.fixes = 30,
        activity_centers = simulated_landscape$activity_centers,
        statespace_raster = simulated_landscape$statespace_raster,
        statespace_grid = simulated_landscape$statespace_grid,
        sex_ratio = 0.5,
        sigma_sex = c(-0.85, -0.65),
        total_effort = scenarios$total_effort[i],
        correlated = scenarios$correlated[i])}
    
      return(result)
}

nSims <- 2 # number of simulated data sets you want
  scenario_data_sets <- list()
  
  cl <- parallel::makeCluster(parallel::detectCores())
  registerDoParallel(cl)
  scenario_data_sets <- foreach(1:nSims, .packages = c("raster", "nimble")) %dopar% 
    single_iteration(scenarios = scenarios)
  stopCluster(cl)

  
### Model fitting section, including function to quickly calculate likelihoods using NIMBLE ####

## the guts of these functions, involving the likelihood calculations, are derived from the oSCR package
  
  ## find marginal likelihood of observations  
  get.marginal <- nimbleFunction(
      ## declare inputs
      run=function(
        detections = double(2),
        dead = double(1),
        probcap.lik = double(3),
        sex = integer(1),
        psi.sex = double(0),
        nss = double(0),
        nt = double(0),
        pi.s = double(1)
      ){
        # container for likelihood values = number of observed individuals + 1 unseen
        lik.marg = numeric(max(detections[,1]) + 1)
        
        # loop over observed individuals, 
        for(i in 1:(length(lik.marg)-1)){
          
            temp <- matrix(detections[which(detections[,1]==i),], ncol = 3) 
            
            lik.cond <- probcap.lik[sex[i],,]
            lik.cond[temp[,2]+nt*(temp[,3]-1),] <- 1 - lik.cond[temp[,2]+nt*(temp[,3]-1),]
            
            # if animal was harvested, set likelihood of observations (zeroes) to 1
            if(dead[i] < 4){
              lik.cond[(nt*(dead[i])):400,] <- 1
            }
            
            lik.cond.m <- numeric(nss)
            
            for (column in 1:nss){
              lik.cond.m[column] <- prod(lik.cond[,column])}
            
            tmpPsi <- (sex[i] == 1) * (1 - psi.sex) +
              (sex[i] == 2) * psi.sex
            lik.marg[i] <- sum(lik.cond.m * pi.s) * tmpPsi
        }
        
        lik.cond1 <- numeric(nss)
        lik.cond2 <- numeric(nss)
        
        for (column in 1:nss){
          lik.cond1[column] <- prod(probcap.lik[1,,column])
          lik.cond2[column] <- prod(probcap.lik[2,,column])}
        
        
        lik.marg1 <- sum(lik.cond1 * pi.s)
        lik.marg2 <- sum(lik.cond2 * pi.s)
        
        lik.marg[length(lik.marg)] <- lik.marg1 * (1 - psi.sex) + lik.marg2 * psi.sex
        returnType(double(1))
        return(lik.marg)
        
      })

  ## compile the function using NIMBLE
  get.marginal.cpp <- compileNimble(get.marginal)

### estimation routine using maximum likelihood, a slight revision of the oSCR package functions
  
model_runner <- function(scr_list, ...){
  
  # grab items from input objects
  
  harvest <- scr_list$harvest
  telem <- scr_list$telem
  scrFrame <- scr_list$scr_frame
  
  # initial values and names for them
  
  pv <-  c(-5, -0.9, -.75, 1.31, -3.33, 0.5, 0.05)
  pn <- c("p0.(Intercept)", "sigma.female", "sigma.male",
          "t.effort", "density.(Intercept)", "density.meanrsf",
          "psi.sex")
  
  # spatial point process
  dm.den <- model.matrix(~habitat, scr_list$statespace)
  
  # trap covs
  dm.trap <- as.matrix(do.call(cbind, scr_list$scr_frame$trapCovs[[1]]))
  
  # statespace objects
  ssDF <- as.matrix(scr_list$statespace)
  rsfDF <- as.matrix(scr_list$statespace)
  
  # iteration objects
  nk <- dim(scrFrame$caphist[[1]])[3]
  nt <- dim(scrFrame$caphist[[1]])[2]
  nss <- nrow(ssDF)
  N <- dim(scrFrame$caphist[[1]])[1]
  
  # trap to statespace distances
  D <- e2dist(scrFrame$traps[[1]][, c("x", "y")], ssDF[, c("x", "y")])
  
  # statespace to statespace distances
  Drsf <- e2dist(rsfDF[, c("x", "y")], rsfDF[, c("x", "y")])
  
  # objects for easier naming
  caphist = scrFrame$caphist[[1]]
  traps = as.matrix(scrFrame$traps[[1]])
  indCovs = as.matrix(scrFrame$indCovs[[1]])
  trapCovs = as.matrix(do.call(cbind,scrFrame$trapCovs[[1]]))
  Ys = caphist
  sex=indCovs[,"sex"] + 1
  
  if(telem){
    Ytels <- scr_list$scr_frame$telemetry$fixfreq[[1]]
    sextel <- scr_list$scr_frame$telemetry$indCovs[[1]]$sex + 1}else{
      Ytels <- NULL
      sextel <- NULL
    }
  
  dead <- scrFrame$indCovs[[1]]$removed
  
  ## function to optimize, heavily dependent on the oSCR package
  
  beta <- function(pv, pn, Ys, traps, sex, trapCovs, ssDF, rsfDF, telem, predict, nk, nt, nss, dead,
                   dm.den, dm.trap, D, Drsf, theta = 1, sextel, Ytels) {
    
    # alpha
    alpha0 <- pv[pn %in% "p0.(Intercept)"]
    
    #sigma
    alphsig <-  pv[grep("sig.",pn)]
    
    alphsig <- matrix(1/(2 * exp(alphsig)^2), 1, 2, byrow=FALSE)
    
    #trap covariates
    t.beta <- pv[pn %in% "t.effort"] 
    
    # Density process
    d.beta <- pv[grep("density.",pn)]
    
    # sex covariate
    psi.sex <- plogis(pv[grep(fixed=TRUE,"psi", pn)])
    
    # spatial point process
    d.s <- exp(dm.den %*% d.beta)
    pi.s <- (d.s)/sum(d.s)
    
    ## likelihood calculations
    
    dm.trap.s <- c(dm.trap)
    a0 <- alpha0 + dm.trap.s * t.beta
    probcap <- array(0, dim=c(2, 400, 2500))
    probcap[1,,] <- exp(a0) * exp(-alphsig[1] * (D[rep(1:nrow(D),4),])^theta)
    probcap[2,,] <- exp(a0) * exp(-alphsig[2] * (D[rep(1:nrow(D),4),])^theta)
    
    probcap.lik <- (1 - (1 - exp(-probcap)))
    detections <- which(Ys>0, arr.ind=TRUE)
    
    lik.marg <- get.marginal.cpp(detections = detections, probcap.lik = probcap.lik, nss = nss, nt = nt,
                                 dead = dead, sex = sex, psi.sex = psi.sex, pi.s = pi.s)
    
    if(telem){
      rsf.lam0 <- 0
      n.tels <- dim(Ytels)[1]
      n.ss <- dim(Drsf)[1]
      
      lik.marg.tel <- numeric(n.tels)			
      probs_females <- exp( - alphsig[1] * Drsf^theta)			
      denom <- rowSums(probs_females)			
      probs_females <- t(probs_females/denom)			
      
      probs_males <- exp( - alphsig[2] * Drsf^theta)			
      denom <- rowSums(probs_males)			
      probs_males <- t(probs_males/denom)
      
      males <- Ytels[sextel==2, ]
      females <- Ytels[sextel==1, ]
      
      lik.marg.tel[sextel==2] <- rowSums(t(t(exp(males %*% log(probs_males))) * as.vector(pi.s)))
      lik.marg.tel[sextel==1] <- rowSums(t(t(exp(females %*% log(probs_females))) * as.vector(pi.s)))
  
    }
    
    nv <- c(rep(1, length(lik.marg) - 1), 1)
    atheta <- 1 - lik.marg[length(lik.marg)]
    nind <- nrow(Ys) 
    part1 <- nind * log(sum(d.s)) - sum(d.s) * atheta
    part2 <- sum(nv[1:nind] * log(lik.marg[1:nind]))
    
    if(telem){
      part3 <- sum(log(lik.marg.tel))
    }else {
      part3 <- 0
    }
    
    ll <- -1 * (part1 + part2 + part3)
    outLik <- ll
    
    return(outLik)
  }   # end function to optimize
  
  ## workhorse of the estimation routine, optimization using nlm
  output <- nlm(p=pv,f = beta, pn=pn,
                Ys=Ys,
                Ytels=Ytels,
                sextel=sextel,
                traps=traps,
                sex=sex,
                dead=dead,
                trapCovs=trapCovs,
                ssDF=ssDF, 
                rsfDF=rsfDF, 
                telem=telem, 
                predict=FALSE, 
                nk=4, 
                nt=100, 
                nss=nss,
                dm.den=dm.den, 
                dm.trap=dm.trap, 
                D=D, 
                Drsf=Drsf, 
                theta = 1, print.level=2, iterlim = 60, gradtol = 1e-4
  )
  
  results <- list(output = output$estimate,
                  Nhat = sum(exp(dm.den %*% c(output$estimate[c(5,6)]))))     
  return(results)
}


## function to take a simulated data set, estimate density, and streamline results
## easy expansion to parallel computing
    simulation_results <- function(simulation){
      
      coefficients <- array(NA, dim = c(6, 7, 4))
      Nhat <- matrix(NA, nrow = 6, ncol = 4)
      for(i in 1:6){
        for(m in 1:4){
          results <- model_runner(simulation[[i]][[m]]) 
          coefficients[i, , m] <- results$output
          Nhat[i, m] <- results$Nhat
        }}
      
      ## drag a summary of the simulated data into the results
      data_set_summary <- do.call(rbind, lapply(simulation, function(x) {
        
        df <- x$summary_table %>% mutate(metric = rownames(.)) %>% gather(model, value, 1:2)
        
      })) %>% 
        
        mutate(scenario = rep(1:6, each = 12))
        
      return(list(coefficients = coefficients, 
                  Nhat = Nhat,
                  data_set_summary = data_set_summary))
    
    }
    
## single iteration
    output <- simulation_results(scenario_data_sets[[1]])

## parallel computing, this requires you to define the compiled nimble function on each worker, i.e., it does not
## export well.  So, the nimble step is written to an external file and sourced on each worker
        
  text <- "
          library(nimble)
          get.marginal <- nimbleFunction(
                            ## declare inputs
                            run=function(
                              detections = double(2),
                              dead = double(1),
                              probcap.lik = double(3),
                              sex = integer(1),
                              psi.sex = double(0),
                              nss = double(0),
                              nt = double(0),
                              pi.s = double(1)
                            ){
                              # container for likelihood values = number of observed individuals + 1 unseen
                              lik.marg = numeric(max(detections[,1]) + 1)
                              
                              # loop over observed individuals, 
                              for(i in 1:(length(lik.marg)-1)){
                                
                                  temp <- matrix(detections[which(detections[,1]==i),], ncol = 3) 
                                  
                                  lik.cond <- probcap.lik[sex[i],,]
                                  lik.cond[temp[,2]+nt*(temp[,3]-1),] <- 1 - lik.cond[temp[,2]+nt*(temp[,3]-1),]
                                  
                                  # if animal was harvested, set likelihood of observations (zeroes) to 1
                                  if(dead[i] < 4){
                                    lik.cond[(nt*(dead[i])):400,] <- 1
                                  }
                                  
                                  lik.cond.m <- numeric(nss)
                                  
                                  for (column in 1:nss){
                                    lik.cond.m[column] <- prod(lik.cond[,column])}
                                  
                                  tmpPsi <- (sex[i] == 1) * (1 - psi.sex) +
                                    (sex[i] == 2) * psi.sex
                                  lik.marg[i] <- sum(lik.cond.m * pi.s) * tmpPsi
                              }
                              
                              lik.cond1 <- numeric(nss)
                              lik.cond2 <- numeric(nss)
                              
                              for (column in 1:nss){
                                lik.cond1[column] <- prod(probcap.lik[1,,column])
                                lik.cond2[column] <- prod(probcap.lik[2,,column])}
                              
                              
                              lik.marg1 <- sum(lik.cond1 * pi.s)
                              lik.marg2 <- sum(lik.cond2 * pi.s)
                              
                              lik.marg[length(lik.marg)] <- lik.marg1 * (1 - psi.sex) + lik.marg2 * psi.sex
                              returnType(double(1))
                              return(lik.marg)
                              
                            })

  ## compile the function using NIMBLE
  get.marginal.cpp <- compileNimble(get.marginal)"
  
  writeLines(text, "parallelScript.txt")
  
  
    cl <- parallel::makeCluster(parallel::detectCores()-1)
    
    registerDoParallel(cl)
    output <- foreach(i = 1:length(scenario_data_sets), .noexport = c("get.marginal.cpp"), .packages = c("tidyverse")) %dopar% {
                  source("parallelScript.txt", local = TRUE)
                  simulation_results(scenario_data_sets[[i]])
    }
    
    stopCluster(cl)
    
